# Supplementary material for: Emergence and clonal expansion of Aeromonas hydrophila ST1172 that simultaneously produces MOX-13 and OXA-724
Source: Antimicrob Resist Infect Control. 2024 Mar 3;13:28. doi: 10.1186/s13756-023-01339-4 (PMC10910732; doi:10.1186/s13756-023-01339-4)
Supplement: Supplementary file 1 — Supplementary Material 1: Supplement Table S1. Summary of virulence factor genes in Aeromonas hydrophila isolates obtained via comparison of protein sequences in the VFDB [file 13756_2023_1339_MOESM1_ESM.xls]

## Sheet: VFDB_Apr_22-2126174739
Apr_22-2126174739
VFclass	Virulence factors	Related genes	19B23009(Prediction)	19W05620(Prediction)	19W06265(Prediction)	A.hydrophila subsp. hydrophila ATCC 7966
			draft (draft)	draft (draft)	draft (draft)	chromosome (NC_008570)
Adherence	Flp type IV pili	flp1	-	-	-	AHA_1450
		flpA	-	-	-	AHA_1451
		flpB	-	-	-	AHA_1452
		flpC	-	-	-	AHA_1453
		flpD	-	-	-	AHA_1454
		flpE	-	-	-	AHA_1455
		flpF	-	-	-	AHA_1456
		flpG	-	-	-	AHA_1457
		flpH	-	-	-	AHA_1458
		flpI	-	-	-	AHA_1459
		flpJ	-	-	-	AHA_1460
		flpK	-	-	-	AHA_1461
		flpL	-	-	-	AHA_1462
	Lateral flagella	flgC	KKPCILJJ_03015	PLHICHPC_03011	OLGKNEIB_02231	-
		flgE	KKPCILJJ_03017	PLHICHPC_03009	OLGKNEIB_02233	-
		flgI	KKPCILJJ_03021	PLHICHPC_03005	OLGKNEIB_02237	-
		flgJ	KKPCILJJ_03022	PLHICHPC_03004	OLGKNEIB_02238	-
		fliF	KKPCILJJ_03006	PLHICHPC_03020	OLGKNEIB_02222	-
		fliG	KKPCILJJ_03007	PLHICHPC_03019	OLGKNEIB_02223	-
		fliP	KKPCILJJ_02999	PLHICHPC_03027	OLGKNEIB_02215	-
		lafB	KKPCILJJ_03029	PLHICHPC_02997	OLGKNEIB_02245	-
		lafC	KKPCILJJ_03030	PLHICHPC_02996	OLGKNEIB_02246	-
		lafE	KKPCILJJ_03032	PLHICHPC_02994	OLGKNEIB_02248	-
		lafF	KKPCILJJ_03033	PLHICHPC_02993	OLGKNEIB_02249	-
		lafK	KKPCILJJ_03004	PLHICHPC_03022	OLGKNEIB_02220	-
		lafS	KKPCILJJ_03034	PLHICHPC_02992	OLGKNEIB_02250	-
		lafT	KKPCILJJ_03035	PLHICHPC_02991	OLGKNEIB_02251	-
		lafU	KKPCILJJ_03036	PLHICHPC_02990	OLGKNEIB_02252	-
		lafX	KKPCILJJ_03031	PLHICHPC_02995	OLGKNEIB_02247	-
		lfgA	KKPCILJJ_03013	PLHICHPC_03013	OLGKNEIB_02229	-
		lfgB	KKPCILJJ_03014	PLHICHPC_03012	OLGKNEIB_02230	-
		lfgF	KKPCILJJ_03018	PLHICHPC_03008	OLGKNEIB_02234	-
		lfgG	KKPCILJJ_03019	PLHICHPC_03007	OLGKNEIB_02235	-
		lfgH	KKPCILJJ_03020	PLHICHPC_03006	OLGKNEIB_02236	-
		lfgK	KKPCILJJ_03023	PLHICHPC_03003	OLGKNEIB_02239	-
		lfgL	KKPCILJJ_03024	PLHICHPC_03002	OLGKNEIB_02240	-
		lfgM	KKPCILJJ_03012	PLHICHPC_03014	OLGKNEIB_02228	-
		lfgN	KKPCILJJ_03011	PLHICHPC_03015	OLGKNEIB_02227	-
		lfhA	KKPCILJJ_03003	PLHICHPC_03023	OLGKNEIB_02219	-
		lfhB	KKPCILJJ_03002	PLHICHPC_03024	OLGKNEIB_02218	-
		lfiE	KKPCILJJ_03005	PLHICHPC_03021	OLGKNEIB_02221	-
		lfiH	KKPCILJJ_03008	PLHICHPC_03018	OLGKNEIB_02224	-
		lfiI	KKPCILJJ_03009	PLHICHPC_03017	OLGKNEIB_02225	-
		lfiJ	KKPCILJJ_03010	PLHICHPC_03016	OLGKNEIB_02226	-
		lfiM	KKPCILJJ_02997	PLHICHPC_03029	OLGKNEIB_02213	-
		lfiN	KKPCILJJ_02998	PLHICHPC_03028	OLGKNEIB_02214	-
		lfiQ	KKPCILJJ_03000	PLHICHPC_03026	OLGKNEIB_02216	-
		lfiR	KKPCILJJ_03001	PLHICHPC_03025	OLGKNEIB_02217	-
		maf-5	KKPCILJJ_03025	PLHICHPC_03001	OLGKNEIB_02241	-
	Mannose-sensitive hemagglutinin (Msh) pilus	mshA	KKPCILJJ_02669	PLHICHPC_02682	OLGKNEIB_03002	-
		mshB	KKPCILJJ_02668	PLHICHPC_02683	OLGKNEIB_03003	AHA_0395
		mshC	KKPCILJJ_02670	PLHICHPC_02681	OLGKNEIB_03001	AHA_0396
		mshD	KKPCILJJ_02671	PLHICHPC_02680	OLGKNEIB_03000	AHA_0397
		mshE	KKPCILJJ_01923; KKPCILJJ_02665	PLHICHPC_00758; PLHICHPC_02686	OLGKNEIB_00948; OLGKNEIB_03006	AHA_0392
		mshF	KKPCILJJ_02667	PLHICHPC_02684	OLGKNEIB_03004	AHA_0394
		mshG	KKPCILJJ_02666	PLHICHPC_02685	OLGKNEIB_03005	AHA_0393
		mshI1	KKPCILJJ_02659	PLHICHPC_02692	OLGKNEIB_03012	AHA_0387
		mshI	KKPCILJJ_02657	PLHICHPC_02694	OLGKNEIB_03014	AHA_0385
		mshJ	KKPCILJJ_02660	PLHICHPC_02691	OLGKNEIB_03011	AHA_0388
		mshK	KKPCILJJ_02661	PLHICHPC_02690	OLGKNEIB_03010	-
		mshL	KKPCILJJ_02662	PLHICHPC_02689	OLGKNEIB_03009	AHA_0389
		mshM	KKPCILJJ_02663	PLHICHPC_02688	OLGKNEIB_03008	AHA_0390
		mshN	KKPCILJJ_02664	PLHICHPC_02687	OLGKNEIB_03007	AHA_0391
		mshO	KKPCILJJ_02672	PLHICHPC_02679	OLGKNEIB_02999	AHA_0398
		mshP	KKPCILJJ_02673	PLHICHPC_02678	OLGKNEIB_02998	-
		mshQ	KKPCILJJ_02674	PLHICHPC_02677	OLGKNEIB_02997	AHA_0399
	Polar flagella	Undetermined	KKPCILJJ_01218	PLHICHPC_01149	OLGKNEIB_01330	AHA_1389
		Undetermined	-	-	-	AHA_4177
		cheA-2	KKPCILJJ_01214	PLHICHPC_01145	OLGKNEIB_01334	AHA_1385
		cheB-2	KKPCILJJ_01215	PLHICHPC_01146	OLGKNEIB_01333	AHA_1386
		cheR-3	KKPCILJJ_01977	PLHICHPC_00704	OLGKNEIB_00894	AHA_2843
		cheV	KKPCILJJ_01976	PLHICHPC_00705	OLGKNEIB_00895	AHA_2844
		cheW	KKPCILJJ_01219	PLHICHPC_01150	OLGKNEIB_01329	AHA_1390
		cheY	KKPCILJJ_01212	PLHICHPC_01143	OLGKNEIB_01336	AHA_1383
		cheZ	KKPCILJJ_01213	PLHICHPC_01144	OLGKNEIB_01335	AHA_1384
		flaA	-	-	-	AHA_1698
		flaB	KKPCILJJ_02274; KKPCILJJ_02275	PLHICHPC_02307; PLHICHPC_02308	OLGKNEIB_02816; OLGKNEIB_02817	AHA_1699
		flaG	-	-	-	AHA_1700
		flaH	KKPCILJJ_02272	PLHICHPC_02310	OLGKNEIB_02819	AHA_1701
		flaJ	-	-	-	AHA_1702
		flgA	KKPCILJJ_01975	PLHICHPC_00706	OLGKNEIB_00896	AHA_2845
		flgB	KKPCILJJ_01978	PLHICHPC_00703	OLGKNEIB_00893	AHA_2842
		flgC	KKPCILJJ_01979	PLHICHPC_00702	OLGKNEIB_00892	AHA_2841
		flgD	KKPCILJJ_01980	PLHICHPC_00701	OLGKNEIB_00891	AHA_2840
		flgE	KKPCILJJ_01981	PLHICHPC_00700	OLGKNEIB_00890	AHA_2839
		flgF	KKPCILJJ_02423	PLHICHPC_00699	OLGKNEIB_00889	AHA_2838
		flgG	KKPCILJJ_02424	PLHICHPC_00698	OLGKNEIB_00888	AHA_2837
		flgH	KKPCILJJ_02425	PLHICHPC_00697	OLGKNEIB_00887	AHA_2836
		flgI	KKPCILJJ_02426	PLHICHPC_00696	OLGKNEIB_00886	AHA_2835
		flgJ	KKPCILJJ_02427	PLHICHPC_00695	OLGKNEIB_00885	AHA_2834
		flgK	KKPCILJJ_02428	PLHICHPC_00694	OLGKNEIB_00884	AHA_2833
		flgL	KKPCILJJ_02429	PLHICHPC_00693	OLGKNEIB_00883	AHA_2832
		flgM	KKPCILJJ_01974	PLHICHPC_00707	OLGKNEIB_00897	AHA_2846
		flgN	KKPCILJJ_01973	PLHICHPC_00708	OLGKNEIB_00898	AHA_2847
		flhA	KKPCILJJ_01208	PLHICHPC_01139	OLGKNEIB_01340	AHA_1379
		flhB	KKPCILJJ_01207	PLHICHPC_01138	OLGKNEIB_01341	AHA_1378
		flhF	KKPCILJJ_01209	PLHICHPC_01140	OLGKNEIB_01339	AHA_1380
		flhG	KKPCILJJ_01210	PLHICHPC_01141	OLGKNEIB_01338	AHA_1381
		fliA	KKPCILJJ_01211	PLHICHPC_01142	OLGKNEIB_01337	AHA_1382
		fliE	KKPCILJJ_01193	PLHICHPC_01124	OLGKNEIB_01355	AHA_1364
		fliF	KKPCILJJ_01194	PLHICHPC_01125	OLGKNEIB_01354	AHA_1365
		fliG	KKPCILJJ_01195	PLHICHPC_01126	OLGKNEIB_01353	AHA_1366
		fliH	KKPCILJJ_01196	PLHICHPC_01127	OLGKNEIB_01352	AHA_1367
		fliI	KKPCILJJ_01197	PLHICHPC_01128	OLGKNEIB_01351	AHA_1368
		fliJ	KKPCILJJ_01198	PLHICHPC_01129	OLGKNEIB_01350	AHA_1369
		fliK	KKPCILJJ_01199	PLHICHPC_01130	OLGKNEIB_01349	AHA_1370
		fliL	KKPCILJJ_01200	PLHICHPC_01131	OLGKNEIB_01348	AHA_1371
		fliM	KKPCILJJ_01201	PLHICHPC_01132	OLGKNEIB_01347	AHA_1372
		fliN	KKPCILJJ_01202	PLHICHPC_01133	OLGKNEIB_01346	AHA_1373
		fliO	KKPCILJJ_01203	PLHICHPC_01134	OLGKNEIB_01345	AHA_1374
		fliP	KKPCILJJ_01204	PLHICHPC_01135	OLGKNEIB_01344	AHA_1375
		fliQ	KKPCILJJ_01205	PLHICHPC_01136	OLGKNEIB_01343	AHA_1376
		fliR	KKPCILJJ_01206	PLHICHPC_01137	OLGKNEIB_01342	AHA_1377
		flmD	KKPCILJJ_02264	PLHICHPC_02318	OLGKNEIB_02827	AHA_4179
		flmH	-	-	-	AHA_4175
		flrA	KKPCILJJ_02435	PLHICHPC_00687	OLGKNEIB_00877	AHA_2826
		flrB	KKPCILJJ_02436	PLHICHPC_00686	OLGKNEIB_00876	AHA_2825
		flrC	KKPCILJJ_02437	PLHICHPC_00685	OLGKNEIB_00875	AHA_2824
		maf-1	KKPCILJJ_02271	PLHICHPC_02311	OLGKNEIB_02820	AHA_1703
		maf-2	-	-	-	AHA_4181
		motX	KKPCILJJ_02110	PLHICHPC_02031	OLGKNEIB_02540	AHA_0660
		motY	KKPCILJJ_00094	PLHICHPC_00419	OLGKNEIB_00609	AHA_2642
		nueA	-	-	-	AHA_4178
		nueB	KKPCILJJ_02265	PLHICHPC_02317	OLGKNEIB_02826	AHA_4180
		pomA2	KKPCILJJ_01573	PLHICHPC_01733	OLGKNEIB_02037	AHA_3318
		pomA	KKPCILJJ_01216	PLHICHPC_01147	OLGKNEIB_01332	AHA_1387
		pomB2	KKPCILJJ_00986; KKPCILJJ_01572	PLHICHPC_01338; PLHICHPC_01734	OLGKNEIB_01561; OLGKNEIB_02036	AHA_3317
		pomB	KKPCILJJ_01217	PLHICHPC_01148	OLGKNEIB_01331	AHA_1388
	Tap type IV pili	tapA	-	-	-	AHA_3868
		tapB	KKPCILJJ_03064	PLHICHPC_02962	OLGKNEIB_02280	AHA_3869
		tapC	KKPCILJJ_03063	PLHICHPC_02963	OLGKNEIB_02279	AHA_3870
		tapD	KKPCILJJ_03062	PLHICHPC_02964	OLGKNEIB_02278	AHA_3871
		tapF	KKPCILJJ_01012	PLHICHPC_01312	OLGKNEIB_01535	AHA_1757
		tapM	KKPCILJJ_01448	PLHICHPC_01858	OLGKNEIB_01912	AHA_3194
		tapN	KKPCILJJ_01447	PLHICHPC_01859	OLGKNEIB_01911	AHA_3193
		tapO	KKPCILJJ_01446	PLHICHPC_01860	OLGKNEIB_01910	AHA_3192
		tapP	KKPCILJJ_01445	PLHICHPC_01861	OLGKNEIB_01909	AHA_3191
		tapQ	KKPCILJJ_01444	PLHICHPC_01862	OLGKNEIB_01908	AHA_3190
		tapT	KKPCILJJ_03916	PLHICHPC_03881	OLGKNEIB_03931	AHA_3665
		tapU	KKPCILJJ_03917	PLHICHPC_03880	OLGKNEIB_03930	AHA_3666
		tapV	KKPCILJJ_00019	PLHICHPC_00494	OLGKNEIB_00684	AHA_2681
		tapW	KKPCILJJ_02566	PLHICHPC_00556	OLGKNEIB_00746	AHA_2739
		tapY1	KKPCILJJ_02142	PLHICHPC_01999	OLGKNEIB_02508	AHA_0690
		tapY2	-	-	-	-
		tppA	KKPCILJJ_02143	PLHICHPC_01998	OLGKNEIB_02507	AHA_0691
		tppB	KKPCILJJ_02139	PLHICHPC_02002	OLGKNEIB_02511	AHA_0687
		tppC	-	-	-	-
		tppD	-	-	-	-
		tppE	KKPCILJJ_02138	PLHICHPC_02003	OLGKNEIB_02512	AHA_0686
		tppF	KKPCILJJ_03945	PLHICHPC_03852	OLGKNEIB_03902	AHA_3693
	Type I fimbriae	fimA	KKPCILJJ_04326	PLHICHPC_04337	OLGKNEIB_04353	AHA_0519
		fimC	KKPCILJJ_04328	PLHICHPC_04335	OLGKNEIB_04351	AHA_0521
		fimD	KKPCILJJ_04329	PLHICHPC_04334	OLGKNEIB_04350	AHA_0522
		fimE	KKPCILJJ_04330	PLHICHPC_04333	OLGKNEIB_04349	AHA_0523
		fimF	KKPCILJJ_04331	PLHICHPC_04332	OLGKNEIB_04348	AHA_0524
Secretion system	T2SS	exeA	KKPCILJJ_03712	PLHICHPC_03612	OLGKNEIB_02365	AHA_3785
		exeB	KKPCILJJ_03713	PLHICHPC_03611	OLGKNEIB_02364	AHA_3786
		exeC	KKPCILJJ_02013	PLHICHPC_02127	OLGKNEIB_02636	AHA_0568
		exeD	KKPCILJJ_02014	PLHICHPC_02126	OLGKNEIB_02635	AHA_0569
		exeE	KKPCILJJ_02015	PLHICHPC_02125	OLGKNEIB_02634	AHA_0570
		exeF	KKPCILJJ_02016	PLHICHPC_02124	OLGKNEIB_02633	AHA_0571
		exeG	KKPCILJJ_02017	PLHICHPC_02123	OLGKNEIB_02632	AHA_0572
		exeH	KKPCILJJ_02019	PLHICHPC_02121	OLGKNEIB_02630	AHA_0573
		exeI	KKPCILJJ_02020	PLHICHPC_02120	OLGKNEIB_02629	AHA_0574
		exeJ	KKPCILJJ_02021	PLHICHPC_02119	OLGKNEIB_02628	AHA_0575
		exeK	KKPCILJJ_02022	PLHICHPC_02118	OLGKNEIB_02627	AHA_0576
		exeL	KKPCILJJ_02023	PLHICHPC_02117	OLGKNEIB_02626	AHA_0577
		exeM	KKPCILJJ_02024	PLHICHPC_02116	OLGKNEIB_02625	AHA_0578
		exeN	KKPCILJJ_02025	PLHICHPC_02115	OLGKNEIB_02624	AHA_0579
		tapD	-	-	-	AHA_3871
	T3SS	acr1	KKPCILJJ_00038	PLHICHPC_00475	OLGKNEIB_00665	-
		acr2	KKPCILJJ_00039	PLHICHPC_00474	OLGKNEIB_00664	-
		acrG	-	-	-	-
		acrH	-	-	-	-
		acrR	-	-	-	-
		acrV	-	-	-	-
		aexT	-	-	-	-
		aopB	-	-	-	-
		aopD	-	-	-	-
		aopH	-	-	-	-
		aopN	KKPCILJJ_00037	PLHICHPC_00476	OLGKNEIB_00666	-
		aopO	-	-	-	-
		aopX	-	-	-	-
		ascB	KKPCILJJ_00053	PLHICHPC_00460	OLGKNEIB_00650	-
		ascC	KKPCILJJ_00054	PLHICHPC_00459	OLGKNEIB_00649	-
		ascD	KKPCILJJ_00055	PLHICHPC_00458	OLGKNEIB_00648	-
		ascE	KKPCILJJ_00056	PLHICHPC_00457	OLGKNEIB_00647	-
		ascF	KKPCILJJ_00057	PLHICHPC_00456	OLGKNEIB_00646	-
		ascG	-	-	-	-
		ascH	KKPCILJJ_00059	PLHICHPC_00454	OLGKNEIB_00644	-
		ascI	KKPCILJJ_00060	PLHICHPC_00453	OLGKNEIB_00643	-
		ascJ	KKPCILJJ_00061	PLHICHPC_00452	OLGKNEIB_00642	-
		ascK	KKPCILJJ_00062	PLHICHPC_00451	OLGKNEIB_00641	-
		ascL	KKPCILJJ_00063	PLHICHPC_00450	OLGKNEIB_00640	-
		ascN	KKPCILJJ_00036	PLHICHPC_00477	OLGKNEIB_00667	-
		ascO	KKPCILJJ_00035	PLHICHPC_00478	OLGKNEIB_00668	-
		ascP	-	-	-	-
		ascQ	KKPCILJJ_00033	PLHICHPC_00480	OLGKNEIB_00670	-
		ascR	KKPCILJJ_00032	PLHICHPC_00481	OLGKNEIB_00671	-
		ascS	KKPCILJJ_00031	PLHICHPC_00482	OLGKNEIB_00672	-
		ascT	KKPCILJJ_00030	PLHICHPC_00483	OLGKNEIB_00673	-
		ascU	KKPCILJJ_00029	PLHICHPC_00484	OLGKNEIB_00674	-
		ascV	KKPCILJJ_00042	PLHICHPC_00471	OLGKNEIB_00661	-
		ascX	KKPCILJJ_00040	PLHICHPC_00473	OLGKNEIB_00663	-
		ascY	KKPCILJJ_00041	PLHICHPC_00472	OLGKNEIB_00662	-
		ati1	-	-	-	-
		ati2	-	-	-	-
		exsA	KKPCILJJ_00051	PLHICHPC_00462	OLGKNEIB_00652	-
		exsB	KKPCILJJ_00050	PLHICHPC_00463	OLGKNEIB_00653	-
		exsC	KKPCILJJ_00048	PLHICHPC_00465	OLGKNEIB_00655	-
		exsD	KKPCILJJ_00052	PLHICHPC_00461	OLGKNEIB_00651	-
		exsE	KKPCILJJ_00049	PLHICHPC_00464	OLGKNEIB_00654	-
		sycH	-	-	-	-
		sycO	-	-	-	-
		sycX	KKPCILJJ_00028	PLHICHPC_00485	OLGKNEIB_00675	-
	T6SS	Undetermined	KKPCILJJ_00907	PLHICHPC_01417	OLGKNEIB_01640	AHA_1847
		atsA	-	-	-	AHA_1828
		atsB	-	-	-	AHA_1829
		atsC	-	-	-	AHA_1830
		atsD	KKPCILJJ_00923	PLHICHPC_01401	OLGKNEIB_01624	AHA_1831
		atsG	KKPCILJJ_00920	PLHICHPC_01404	OLGKNEIB_01627	AHA_1834
		atsH	KKPCILJJ_00919	PLHICHPC_01405	OLGKNEIB_01628	AHA_1835
		atsI	KKPCILJJ_00918	PLHICHPC_01406	OLGKNEIB_01629	AHA_1836
		atsJ	KKPCILJJ_00917	PLHICHPC_01407	OLGKNEIB_01630	AHA_1837
		atsK	KKPCILJJ_00916	PLHICHPC_01408	OLGKNEIB_01631	AHA_1838
		atsL	KKPCILJJ_00915	PLHICHPC_01409	OLGKNEIB_01632	AHA_1839
		atsP	KKPCILJJ_00911	PLHICHPC_01413	OLGKNEIB_01636	AHA_1843
		atsQ	KKPCILJJ_00910	PLHICHPC_01414	OLGKNEIB_01637	AHA_1844
		atsS	KKPCILJJ_00908	PLHICHPC_01416	OLGKNEIB_01639	AHA_1846
		clpV1	KKPCILJJ_00913	PLHICHPC_01411	OLGKNEIB_01634	AHA_1841
		dotU	KKPCILJJ_00914	PLHICHPC_01410	OLGKNEIB_01633	AHA_1840
		hcp1	KKPCILJJ_00925; KKPCILJJ_00942	PLHICHPC_01382; PLHICHPC_01399	OLGKNEIB_01605; OLGKNEIB_01622	AHA_1118
		hcp	KKPCILJJ_02891	PLHICHPC_02841	OLGKNEIB_03122	AHA_1826
		vasH	KKPCILJJ_00912	PLHICHPC_01412	OLGKNEIB_01635	AHA_1842
		vasK/atsR	KKPCILJJ_00909	PLHICHPC_01415	OLGKNEIB_01638	AHA_1845
		vgrG1	KKPCILJJ_02889	PLHICHPC_02839	OLGKNEIB_03124	AHA_1119
		vgrG2	KKPCILJJ_00924	PLHICHPC_01400	OLGKNEIB_01623	AHA_1827
		vgrG3	KKPCILJJ_00906; KKPCILJJ_00941	PLHICHPC_01383; PLHICHPC_01418	OLGKNEIB_01606; OLGKNEIB_01641	AHA_1848
		vipA	KKPCILJJ_00922	PLHICHPC_01402	OLGKNEIB_01625	AHA_1832
		vipB	KKPCILJJ_00921	PLHICHPC_01403	OLGKNEIB_01626	AHA_1833
	TTSS (ysc-yop) secretion apparatus(Yersinia)	sycD/lcrH	KKPCILJJ_00045	PLHICHPC_00468	OLGKNEIB_00658	-
Toxin	Aerolysin AerA/Cytotoxic enterotoxin Act	aerA/act	KKPCILJJ_02710	PLHICHPC_02641	OLGKNEIB_02961	AHA_0438
	Extracellular hemolysin AHH1	ahh1	KKPCILJJ_01337	PLHICHPC_01268	OLGKNEIB_01211	AHA_1512
	Heat-stable cytotonic enterotoxin	ast	KKPCILJJ_03173	PLHICHPC_03141	OLGKNEIB_03269	AHA_0804
	Hemolysin HlyA	hlyA	KKPCILJJ_02453	PLHICHPC_00669	OLGKNEIB_00859	AHA_2809
	Hemolysin III	Undetermined	KKPCILJJ_04322	PLHICHPC_04302	OLGKNEIB_04333	AHA_3493
	The repeat in toxin (RTX)	rtxA	-	-	-	AHA_1359
		rtxB	-	-	-	AHA_1356
		rtxC	-	-	-	AHA_1358
		rtxD	-	-	-	AHA_1355
		rtxE	-	-	-	AHA_1354
		rtxH	-	-	-	AHA_1357
	Thermostable hemolysin (TH)	Undetermined	KKPCILJJ_01472	PLHICHPC_01834	OLGKNEIB_01936	AHA_3217
Immune evasion	Capsule(Acinetobacter)		KKPCILJJ_02260	PLHICHPC_02322	OLGKNEIB_02831	-
Serum resistance	LPS rfb locus(Klebsiella)		KKPCILJJ_01935	PLHICHPC_00746	OLGKNEIB_00936	-
	Table saved from VFDB (http://www.mgc.ac.cn/VFs/) [Sat Jul 16 10:23:02 2022]
